# Supplementary material for: The Differential Prognostic Impact of Long-Duration Atrial High-Rate Episodes Detected by Cardiac Implantable Electronic Devices between Patients with and without a History of Atrial Fibrillation
Source: J Clin Med. 2022 Mar 21;11(6):1732. doi: 10.3390/jcm11061732 (PMC8954400; doi:10.3390/jcm11061732)
Supplement: Supplementary file 1 [file jcm-11-01732-s001.zip]

Archive with 1 entries (1 files):
- jcm-1598339-supplementary.pdf
